# Supplementary material for: Effects of Herbal Therapy on Intestinal Microbiota and Serum Metabolomics in Different Rat Models of Mongolian Medicine
Source: Evid Based Complement Alternat Med. 2022 May 30;2022:7255780. doi: 10.1155/2022/7255780 (PMC9170395; doi:10.1155/2022/7255780)
Supplement: Supplementary Materials — Table S1. Differential metabolites of TreatA rat between ConA rat. Table S2. Differential metabolites of TreatC rat between ConC rat. [file 7255780.f1.zip]

Archive with 2 entries (2 files):
- 7255780.f1/Table S1.doc
- 7255780.f1/Table S2.doc
